# Supplementary material for: Computed tomography-measured body composition and survival in rectal cancer patients: a Swedish cohort study
Source: Cancer Metab. 2022 Nov 23;10:19. doi: 10.1186/s40170-022-00297-6 (PMC9686115; doi:10.1186/s40170-022-00297-6)
Supplement: Supplementary file 2 — Additional file 2: Table S1. Cancer-specific survival and overall survival for skeletal muscle index by stage. [file 40170_2022_297_MOESM2_ESM.xlsx]

## Sheet: Blad1
Supplementary Table 1. Cancer-specific survival and overall survival for skeletal muscle index by stage.
	Cancer-specific survival HR 95% CI P-value				Overall survival HR 95% CI P-value
Stage I
High SMI	1.00	Reference			1.00	Reference
Low SMI	2.03	0.18-22.45	0.562		2.87	0.48-17.18	0.249
Stage II
High SMI	1.00	Reference			1.00	Reference
Low SMI	7.77	1.02-32.61	0.047		11.15	2.33-53.34	0.003
Stage III
High SMI	1.00	Reference			1.00	Reference
Low SMI	2.15	0.55-8.34	0.268		3.33	1.18-9.38	0.022
Stage IV
High SMI	1.00	Reference			1.00	Reference
Low SMI	1.56	0.59-4.10	0.371		1.58	0.60-4.16	0.354
Abbreviations: SMI: skeletal muscle index; HR: hazard ratio; CI: confidence interval
