# Supplementary material for: Computed tomography-measured body composition and survival in rectal cancer patients: a Swedish cohort study
Source: Cancer Metab. 2022 Nov 23;10:19. doi: 10.1186/s40170-022-00297-6 (PMC9686115; doi:10.1186/s40170-022-00297-6)
Supplement: Supplementary file 3 — Additional file 3: Table S2. Cancer-specific survival and overall survival for visceral adipose tissue area by stage in all patients, men and women. [file 40170_2022_297_MOESM3_ESM.xlsx]

## Sheet: Blad1
Supplementary Table 2. Cancer-specific survival and overall survival for visceral adipose tissue area by stage in all patients, men and women.
	ALL Cancer-specific survival HR 95% CI P-value				ALL Overall survival HR 95% CI P-value				MEN Cancer-specific survival HR 95% CI P-value				MEN Overall survival HR 95% CI P-value				WOMEN Cancer-specific survival HR 95% CI P-value				WOMEN Overall survival HR 95% CI P-value
Stage I
Low VAT	1.00	Reference			1.00	Reference			1.00	Reference			1.00	Reference			1.00	Reference			1.00	Reference
High VAT	2.27	0.21-25.02	0.504		1.69	0.28-10.14	0.564		1.07	0.07-17.12	0.962		2.09	0.19-23.10	0.547		*				1.08	0.07-17.30	0.957
Stage II
Low VAT	1.00	Reference			1.00	Reference			1.00	Reference			1.00	Reference			1.00	Reference			1.00	Reference
High VAT	2.42	0.44-13.25	0.308		1.81	0.51-6.41	0.359		0.96	0.13-6.83	0.967		0.73	0.16-3.27	0.683		*				*
Stage III
Low VAT	1.00	Reference			1.00	Reference			1.00	Reference			1.00	Reference			1.00	Reference			1.00	Reference
High VAT	1.08	0.31-3.72	0.908		0.72	0.26-2.03	0.535		0.88	0.18-4.34	0.870		0.71	0.19-2.63	0.604		1.49	0.21-10.56	0.692		0.73	0.13-4.01	0.720
Stage IV
Low VAT	1.00	Reference			1.00	Reference			1.00	Reference			1.00	Reference			1.00	Reference			1.00	Reference
High VAT	0.43	0.16-1.16	0.095		0.44	0.17-1.19	0.106		0.26	0.07-0.94	0.040		0.27	0.07-0.96	0.044		1.22	0.13-11.77	0.864		1.03	0.11-9.96	0.980
Abbreviations: VAT: visceral adipose tissue area; HR: hazard ratio; CI: confidence interval * analysis not possible due to few events
