# Supplementary material for: Computed tomography-measured body composition and survival in rectal cancer patients: a Swedish cohort study
Source: Cancer Metab. 2022 Nov 23;10:19. doi: 10.1186/s40170-022-00297-6 (PMC9686115; doi:10.1186/s40170-022-00297-6)
Supplement: Supplementary file 4 — Additional file 4: Table S3. Cancer-specific survival and overall survival for visceral adipose tissue area in patients with radiotherapy. [file 40170_2022_297_MOESM4_ESM.xlsx]

## Sheet: Blad1
Supplementary Table 3. Cancer-specific survival and overall survival for visceral adipose tissue area in patients with radiotherapy
	Cancer-specific survival HR 95% CI P-value				Overall survival HR 95% CI P-value
All
Low VAT	1.00	Reference			1.00	Reference
High VAT	1.21	0.39-3.76	0.739		0.81	0.29-2.28	0.689
Men
Low VAT	1.00	Reference			1.00	Reference
High VAT	0.71	0.16-3.19	0.659		0.57	0.14-2.38	0.439
Women
Low VAT	1.00	Reference			1.00	Reference
High VAT	2.51	0.42-15.06	0.313		1.27	0.28-5.70	0.751
Abbreviations: VAT: visceral adipose tissue area; HR: hazard ratio; CI: confidence interval
